# Supplementary material for: Phytochemical Cue for the Fitness Costs of Herbicide-Resistant Weeds
Source: Plants (Basel). 2023 Sep 2;12(17):3158. doi: 10.3390/plants12173158 (PMC10490342; doi:10.3390/plants12173158)
Supplement: Supplementary file 1 [file plants-12-03158-s001.zip]

Archive with 1 entries (1 files):
- plants-2546767-supplementary.pdf
